# Supplementary material for: Effects of Different Fermentation and Clarification Methods on the Color, Physicochemical Characteristics, and Aroma Profile of Healthcare Cornus–Kiwifruit Composite Wine
Source: Foods. 2025 May 11;14(10):1705. doi: 10.3390/foods14101705 (PMC12111703; doi:10.3390/foods14101705)
Supplement: Supplementary file 1 [file foods-14-01705-s001.zip]

Archive with 1 entries (1 files):
- foods-3577849-supplementary.pdf
